# Supplementary material for: Protection Conferred by Gallid Alphaherpesvirus 2 Vaccines Against Immunosuppression Induced by Very Virulent Plus (vv+) Marek’s Disease Virus Strains in Commercial Meat Type Chickens
Source: Pathogens. 2025 Jan 10;14(1):54. doi: 10.3390/pathogens14010054 (PMC11769226; doi:10.3390/pathogens14010054)
Supplement: Supplementary file 1 [file pathogens-14-00054-s001.zip]

Archive with 1 entries (1 files):
- pathogens-3412939-supplementary.pdf
